# Supplementary material for: Genetic and environmental influences on fatty acid and tocopherol diversity in quinoa germplasm
Source: Front Plant Sci. 2025 May 15;16:1541895. doi: 10.3389/fpls.2025.1541895 (PMC12124127; doi:10.3389/fpls.2025.1541895)
Supplement: Supplementary file 2 [file Table2.xlsx]

## Sheet: Accessions
Accesion code	ORIGIN	Oil Content	Palmitic acid	Stearic acid	Oleic acid	Linoleic acid	linolenic acid	Eicosenoic acid	Erucic acid	Tocopherol content	Alpha-Tocopherol	Gamma-Tocopherol
Ames 13721	USA	3.11733	9.81268	0.554262	20.8265	59.1229	5.09011	1.33212	1.54264	46.8952	58.2281	41.7719
Ames 13722	USA	3.74503	9.13695	0.681347	20.9437	59.5576	5.61926	1.25471	1.26952	78.6772	41.3243	58.6757
Ames 13723	USA	3.49905	10.0266	0.639438	22.0704	57.9273	4.83465	1.37515	1.44512	57.1407	50.225	49.775
Ames 13724	USA	3.80285	9.4153	0.589777	20.977	60.2081	4.63927	1.30551	1.32337	69.5071	58.0309	41.9691
Ames 13725	USA	2.91763	9.0462	0.951088	23.3847	57.9943	4.33556	1.14341	1.20324	66.6092	41.6559	58.3441
Ames 13726	USA	3.35524	8.93246	0.514496	18.2455	60.2927	8.23178	1.11225	1.25621	95.7561	52.2144	47.7856
Ames 13727	USA	3.39918	9.87394	0.555251	18.3084	61.2327	6.37762	1.04097	1.10316	67.4527	58.9274	41.0726
Ames 13728	USA	3.84035	8.03223	0.564027	20.2481	61.7081	5.24638	1.28644	1.48642	54.4251	41.9004	58.0996
Ames 13729	USA	4.14079	8.26062	0.562361	21.7186	59.942	4.82313	1.4603	1.73048	75.9648	37.1845	62.8155
Ames 13730	USA	3.2365	10.0316	0.556185	21.2629	59.1919	4.18221	1.39412	1.60049	73.343	50.181	49.819
Ames 13731	USA	4.08729	8.68644	0.47182	21.0129	60.4188	4.75215	1.3993	1.66687	70.6604	46.839	53.161
Ames 13732	USA	4.39017	8.35361	0.634622	22.7308	56.606	6.8988	1.51342	1.72084	121.6	46.3648	53.5765
Ames 13733	USA	1.6995	10.8356	0.732774	15.325	60.8533	7.82002	0.956847	1.41284	52.4777	75.227	24.773
Ames 13734	USA	4.12858	8.15077	0.612514	20.5867	60.5694	6.09953	1.26529	1.26678	101.381	38.0637	61.7324
Ames 13735	USA	3.80607	9.34785	0.585188	20.5743	60.5299	5.3464	1.17131	1.07112	74.0556	63.8148	36.1852
Ames 13736	USA	4.25571	9.57919	0.690355	19.0448	59.6904	6.65781	1.30017	1.55455	87.2385	51.0732	48.9268
Ames 13737	USA	3.61039	9.29565	0.614504	19.4268	61.4491	4.70681	1.31428	1.6003	76.1202	44.3691	55.5366
Ames 13738	USA	1.95887	11.1656	0.826716	15.5895	61.1286	6.89788	1.02704	1.61456	43.5934	44.7781	55.2219
Ames 13739	USA	1.94769	9.7091	0.931939	20.3832	58.2182	6.48486	1.11632	1.45237	55.8625	50.7054	49.2946
Ames 13740	USA	2.06873	10.9863	0.781303	15.7326	62.3761	6.4049	0.928764	1.16545	56.4307	71.0931	28.9069
Ames 13741	USA	2.83362	9.7885	0.675084	19.829	59.1306	6.24146	1.18501	1.46199	49.177	40.3415	59.6585
Ames 13742	USA	4.13013	9.27611	0.634289	22.6965	58.3307	4.77183	1.43727	1.41019	72.724	39.4079	60.5921
Ames 13744	USA	4.10726	9.13929	0.629916	20.302	60.1783	5.54978	1.18538	1.4738	67.4426	59.0854	40.9146
Ames 13745	USA	4.28557	9.42024	0.606853	20.2621	59.6623	6.31199	1.186	1.26095	65.8887	59.6545	40.3455
Ames 13746	USA	1.79099	10.7964	0.701775	14.5666	62.1584	7.46867	0.934703	1.55501	50.9647	77.3962	22.4882
Ames 13747	Bolivia	2.34812	10.4537	0.809577	19.6777	58.1265	6.86344	1.16526	1.3696	43.7714	56.5904	43.4096
Ames 13748	USA	3.62263	9.17182	0.664734	19.1023	60.7088	5.93742	1.22789	1.51137	83.548	41.9436	58.0564
Ames 13749	USA	2.11686	10.1784	0.836342	15.5999	62.223	7.81612	0.902973	1.12031	64.0597	81.3889	18.6111
Ames 13751	USA	4.10503	9.24003	0.51009	17.9735	61.9399	6.0604	1.20976	1.61049	68.0888	69.1699	30.8301
Ames 13752	USA	4.38812	9.04177	0.48961	20.1229	59.892	6.2874	1.45265	1.40147	79.1314	48.1928	51.7454
Ames 13753	USA	3.25793	8.67047	0.858419	27.0226	54.0942	4.43955	1.61104	1.43088	86.7275	48.6657	51.3343
Ames 13754	USA	1.81497	10.2535	0.729782	15.254	62.2427	7.68858	0.84465	1.21793	39.4597	70.8092	29.1908
Ames 13755	USA	3.49619	9.70435	0.546547	20.4449	59.6703	5.28055	1.24606	1.40853	61.1632	60.0259	39.9741
Ames 13756	USA	2.39795	9.33127	0.664701	17.3503	61.0227	7.57935	1.11777	1.26389	62.1595	39.098	60.902
Ames 13757	USA	2.98303	9.54554	0.528144	21.5693	57.1816	6.13219	1.27495	1.72412	49.1634	54.6873	45.3127
Ames 13758	USA	1.70625	11.5461	0.548308	14.3953	62.3091	6.92292	0.877494	1.41612	58.6095	64.109	35.891
Ames 13759	USA	2.0486	10.6891	0.633888	16.0416	60.4609	8.12225	1.07736	1.44167	63.9214	58.738	41.262
Ames 13760	USA	3.61163	9.49431	0.688384	25.476	55.1933	4.60941	1.46935	1.57508	46.3877	53.086	46.914
Ames 13761	USA	3.28508	9.54012	0.571664	19.427	59.6522	6.94098	1.14005	1.29585	50.4436	66.6396	33.3604
Ames 13762	USA	3.98536	8.52247	0.549019	19.2608	62.0373	5.61301	1.23706	1.40357	68.8836	47.0637	52.9363
PI433232	Chile	3.98724	9.11152	0.618101	18.5969	62.2947	4.7923	1.22613	1.59639	54.5219	48.044	51.956
PI478410	Bolivia	3.79732	9.73398	0.63492	18.7993	61.0874	5.46693	1.19928	1.47066	88.014	60.593	39.407
PI478414	Bolivia	1.81819	10.9856	0.660432	19.8434	59.0886	4.73421	1.18617	1.56515	82.5143	35.4012	64.5988
PI478418	Bolivia	0.955896	8.68961	0.78501	18.3828	61.0682	5.96431	1.23254	1.56039	40.9083	30.4519	69.1631
PI510537	Peru	2.44277	10.1542	0.658114	25.4284	56.942	1.82698	1.58416	1.68723	62.831	32.9351	67.0649
PI510546	Peru	3.95154	9.75417	0.57244	21.9515	59.1921	3.93797	1.40528	1.64972	72.3625	50.1664	49.8336
PI510550	Peru	2.65945	10.2016	0.715946	20.9997	59.1511	3.87215	1.33669	1.67409	42.7336	40.7239	59.2761
PI584524	Chile	4.01903	9.35094	0.516579	20.6804	60.279	4.51938	1.35951	1.68064	62.6372	56.603	43.397
PI614880	Other	2.65792	8.92196	0.547002	16.6108	63.9371	5.08221	1.05153	1.72336	44.745	61.4659	38.3786
PI614885	Chile	3.85957	8.88432	0.555987	21.2764	60.4366	4.36204	1.26256	1.57814	62.7892	52.9959	47.0041
PI614886	Chile	3.75607	9.92682	0.478174	20.2969	58.901	6.21313	1.17916	1.4801	62.5119	58.1821	41.6542
PI614888	Chile	2.99651	9.73557	0.704007	15.8095	63.4268	5.98479	0.994714	1.54084	37.1447	73.3803	26.6197
PI614889	Chile	3.59554	9.86678	0.599281	20.0624	59.5083	5.6763	1.27917	1.47033	70.741	66.1536	33.8464
PI614903	Bolivia	2.18753	11.7157	0.919939	20.4001	56.1121	5.24238	1.31537	1.7701	50.5615	68.7488	31.2512
PI614906	Bolivia	1.05649	11.1481	0.946281	17.6076	59.3995	5.79532	1.09959	1.71014	36.4406	77.1178	22.8822
PI614908	Bolivia	2.00272	10.4654	0.629717	21.4241	55.7424	6.29999	1.32658	1.90469	48.139	64.1841	35.8159
PI614911	Bolivia	1.82571	10.7699	0.694212	17.6717	58.7402	7.16527	1.17757	1.81104	53.9378	54.7733	45.2267
PI614919	Bolivia	2.88265	10.0871	0.731936	21.2262	58.3676	4.96143	1.31649	1.54171	53.3137	68.8547	31.1453
PI614926	Bolivia	1.25966	10.742	0.899401	15.9299	60.3368	7.38556	1.02134	1.72391	56.2686	48.3856	51.1891
PI614927	Bolivia	3.69378	9.4772	0.589255	18.1313	63.6707	4.27152	1.17485	1.21268	68.5042	52.7436	47.2564
PI614930	Bolivia	1.57344	11.4287	0.862617	15.4961	59.925	7.41512	0.978095	1.83171	51.3479	60.6626	39.3374
PI614935	Bolivia	2.31946	10.7241	0.800661	18.9664	58.2021	6.4198	1.24699	1.72123	64.6879	79.3654	20.6346
PI614937	Bolivia	3.01723	9.73448	0.687561	21.3711	58.8528	5.00003	1.32005	1.49465	58.0848	43.7762	56.2238
PI614938	Bolivia	3.75125	9.12558	0.998438	29.82	50.1383	4.07379	1.77535	1.90699	62.9639	31.7073	68.2927
PI634917	Chile	3.7376	10.1422	0.628476	18.6371	61.5229	5.23731	1.10249	1.23658	62.4493	68.073	31.927
PI634918	Chile	3.94637	10.7914	0.636958	16.9171	62.0575	5.30412	1.13571	1.51232	69.9656	49.9186	50.0814
PI634919	Chile	3.63265	9.62234	0.659599	18.4794	61.6749	5.1623	1.15673	1.45892	67.7667	50.711	49.289
PI634921	Chile	3.55214	9.7287	0.598675	22.9205	58.6298	4.72365	1.17541	0.782961	56.8873	74.5666	25.4334
PI634922	Chile	3.70313	9.89747	0.739963	20.4746	59.4542	4.96122	1.27096	1.53034	63.4185	66.4332	33.5668
PI634923	Chile	3.86768	9.49483	0.758678	21.4466	59.215	4.37835	1.3705	1.64703	59.3805	63.125	36.875
PI634925	Chile	3.5519	10.0009	0.709046	21.6719	58.3002	4.97133	1.29913	1.51013	69.0808	63.4968	36.5032
PI665272	Other	2.92676	9.72127	0.902751	27.3203	54.1088	2.22358	1.79849	2.00334	57.496	48.5409	51.4591
PI665273	Bolivia	2.87238	9.9861	0.650088	20.9664	58.4972	5.21561	1.32886	1.77963	69.3099	51.7307	48.2693
PI665283	USA	3.90981	9.27559	0.631892	20.7065	60.279	4.42699	1.41934	1.66245	68.189	45.7793	54.2207
PI674265	Bolivia	1.77338	10.8449	0.998734	17.3682	59.2287	6.25886	1.1847	1.97681	53.2165	59.2863	40.7137
PI677096	USA	3.90546	9.60623	0.637822	18.398	61.8751	4.66109	1.32158	1.77628	90.2646	48.2256	51.6236
PI677099	USA	3.74637	9.59152	0.754319	20.5786	58.7765	5.97369	1.25215	1.46726	61.7233	51.794	48.206
PI677100	USA	2.38103	10.1267	0.742419	14.4989	62.875	6.85028	0.964097	1.82943	40.2555	59.2685	40.3899
Atlas	Other	3.13552	9.9655	0.676788	20.5509	59.7223	4.37348	1.40517	1.67536	66.5957	35.8648	64.1352
CHEN 5	Other	2.64751	10.2313	0.736302	14.1359	63.3796	6.95027	0.916336	1.70292	44.7896	62.3475	37.6525
CHEN 7	Other	3.99682	9.72553	0.647479	19.0262	60.755	5.59625	1.20944	1.50134	76.9412	61.7639	38.2361
CHEN 33	Other	2.49777	9.81536	0.671673	14.9442	63.2186	6.7053	0.972534	1.72585	43.8253	58.3588	41.6412
CHEN 58	Other	2.32517	10.3537	0.720091	13.629	67.3771	3.25317	0.914741	1.71792	45.3565	57.4923	42.5077
CHEN 64	Other	2.2758	10.2858	0.636481	13.4011	67.0924	3.2848	0.966636	1.91997	38.9489	57.9507	42.0493
CHEN 67	Peru	1.09702	10.6138	0.891776	18.4638	58.085	6.91286	0.995123	1.41234	71.7377	43.7649	55.9408
CHEN 71	Bolivia	1.84154	11.8476	0.98922	19.6023	56.1652	5.80646	1.27853	2.13578	53.3959	55.713	43.4905
CHEN 91	Peru	1.49022	12.5367	0.981453	16.8632	60.1567	4.3825	1.07535	1.87654	36.9209	51.9506	48.0494
CHEN 104	Bolivia	1.68104	10.3628	0.796362	19.4518	60.711	3.59982	1.25399	1.78701	47.2835	60.3087	39.6913
CHEN 115	Bolivia	2.95334	10.1641	0.697193	20.8268	58.0876	5.38237	1.46167	1.69978	63.7038	45.9876	53.9205
CHEN 121	Bolivia	1.93527	10.6178	0.925248	20.0497	60.3158	3.06509	1.27892	1.7687	28.4512	43.1899	56.8101
CHEN 124	Bolivia	2.25869	10.5651	0.94694	24.2059	55.6651	2.84428	1.49981	2.13324	30.2719	55.0638	44.9362
CHEN 125	Bolivia	1.98881	10.3486	0.753087	19.9178	58.196	5.67259	1.30705	1.86136	39.3031	56.8499	43.1501
CHEN 129	Bolivia	2.32006	9.09388	0.856196	28.4742	51.2691	5.06017	1.54197	1.7079	63.9769	24.638	75.362
CHEN 130	Bolivia	2.84345	9.69627	0.715953	20.5862	59.2261	5.00827	1.34792	1.7097	56.6461	46.1319	53.8681
CHEN 132	Bolivia	1.80473	9.87617	0.86504	17.8026	60.2696	5.70851	1.28542	1.97305	54.5251	60.9244	39.0756
CHEN 134	Bolivia	2.71346	9.98021	0.607882	22.5534	56.3702	5.3167	1.40776	1.82759	53.8506	52.5572	47.4428
CHEN 135	Bolivia	3.5254	10.1547	0.640866	19.9685	59.7246	5.11082	1.28585	1.4174	69.9721	53.7338	46.1933
CHEN 137	Bolivia	1.85824	11.194	0.694735	20.9608	56.9925	4.60928	1.42359	1.94975	41.1038	48.1478	51.8522
CHEN 144	Bolivia	1.91697	11.0834	0.783678	19.3659	60.9472	2.83748	1.20056	1.7649	35.8425	51.8192	47.986
CHEN 146	Bolivia	1.95085	11.1009	0.75864	20.8364	59.7482	2.39802	1.4049	1.85657	47.1408	45.2748	54.7252
CHEN 153	Bolivia	1.80844	11.0852	0.922762	18.3219	61.3427	3.24331	1.30775	1.80736	39.1482	43.7159	56.1939
CHEN 156	Bolivia	2.26908	10.3941	0.81751	23.8278	55.1639	5.12646	1.3707	1.59175	58.7874	55.6631	44.3369
CHEN 158	Bolivia	1.86734	11.1876	0.781414	19.0937	59.8433	3.50863	1.34069	2.0534	39.7852	46.1297	53.8703
CHEN 183	Bolivia	1.68487	10.3736	0.765636	17.3297	62.9046	3.72555	1.16969	1.68077	52.8749	45.4102	54.5898
CHEN 190	Bolivia	2.42668	10.3097	0.669074	18.8479	61.7113	3.45531	1.27095	1.78987	57.3069	41.3176	58.6824
CHEN 191	Bolivia	1.88264	11.1731	0.79129	18.6174	58.1993	6.48118	1.19122	1.6713	59.709	54.9827	45.0173
CHEN 194	Bolivia	1.80566	10.4752	0.79228	16.9969	63.2285	3.62098	1.16516	1.75524	40.8462	53.5931	46.4069
CHEN 197	Bolivia	2.72366	9.61918	0.644563	18.0496	62.8254	4.47122	1.10676	1.62736	49.3321	43.793	56.0424
CHEN 200	Bolivia	3.50474	8.77991	0.680379	22.9827	58.3524	4.22938	1.51548	1.77943	51.2881	39.8063	60.1937
CHEN 201	Bolivia	2.46189	10.6487	0.806083	22.7845	55.7797	4.38605	1.47557	1.88984	43.4295	48.8873	51.1127
CHEN 211	Bolivia	1.04818	10.9941	0.752045	17.2625	60.4283	5.45592	1.07849	1.5072	31.6444	55.6105	43.779
CHEN 219	Bolivia	1.37995	11.0742	0.730012	17.2104	59.759	6.5002	1.07851	1.69534	45.1243	71.7793	28.2207
CHEN 229	Bolivia	3.12885	10.148	0.712423	23.2701	56.8795	4.24963	1.43941	1.72592	67.4439	55.5331	44.4669
CHEN 235	Bolivia	2.02458	11.3725	0.594251	18.9849	61.3173	2.8713	1.1955	1.89606	39.4903	55.228	44.772
CHEN 236	Peru	1.49347	11.7972	0.882888	17.9388	57.2748	7.56304	1.10205	1.49681	42.5864	62.2976	37.7024
CHEN 239	Bolivia	1.72503	12.0588	1.32194	19.7376	55.1387	4.85578	1.35098	2.34867	29.4519	54.1848	45.8152
CHEN 241	Bolivia	2.38384	10.7206	0.658132	19.904	59.6948	4.07219	1.31843	1.83967	50.0966	66.4883	33.2877
CHEN 242	Bolivia	3.76798	9.6352	0.590623	22.227	58.1874	4.97995	1.38712	1.46201	71.0757	45.8068	54.1932
CHEN 243	Bolivia	1.09801	11.0482	0.699983	14.9468	60.4495	8.43257	0.931493	1.35304	60.6912	44.5898	55.4102
CHEN 282	Peru	3.12236	9.52629	0.561816	20.9841	58.832	5.22285	1.38678	1.74278	69.8707	56.9003	43.0997
CHEN 310	Bolivia	1.99903	10.9694	0.741662	22.2294	56.7113	3.38043	1.39022	2.12525	37.8436	49.6328	50.3672
CHEN 323	Peru	1.85245	10.4069	0.633124	19.4127	61.9297	2.62185	1.1751	1.53765	27.5565	45.4647	54.5353
CHEN 427	Peru	2.68509	9.92201	0.683632	32.3174	47.9492	3.17746	1.97879	2.17811	52.3781	37.8727	62.1273
Duquesa	Other	3.82384	9.90593	0.693649	19.9274	59.7632	4.93934	1.39671	1.66341	71.8338	32.7129	67.2871
F16	Other	1.39698	10.975	0.789795	21.6407	54.9816	6.27952	1.32628	1.8498	22.2532	66.2305	33.7695
Vikinga	Other	3.80178	9.68531	0.531743	20.0538	59.2639	5.85267	1.33021	1.58122	78.7916	40.3544	59.6456
